# Supplementary material for: Sexually antagonistic selection on genetic variation underlying both male and female same-sex sexual behavior
Source: BMC Evol Biol. 2016 May 13;16:88. doi: 10.1186/s12862-016-0658-4 (PMC4866275; doi:10.1186/s12862-016-0658-4)
Supplement: Additional file 2: — Data: Locomotor activity & Same-Sex Mounting, Lifetime Reproductive Success, Male Perception Error. (ZIP 6 kb) [file 12862_2016_658_MOESM2_ESM.zip]

Archive with 3 entries (3 files):
- Data on Lifetime Reproductive Success.txt
- Data on Male Perception Error.txt
- Data on Same-Sex Mounting and Locomotor activity.txt
