# Supplementary material for: Sexually antagonistic selection on genetic variation underlying both male and female same-sex sexual behavior
Source: BMC Evol Biol. 2016 May 13;16:88. doi: 10.1186/s12862-016-0658-4 (PMC4866275; doi:10.1186/s12862-016-0658-4)
Supplement: Additional file 2: — Data: Locomotor activity & Same-Sex Mounting, Lifetime Reproductive Success, Male Perception Error. (ZIP 6 kb) [file 12862_2016_658_MOESM2_ESM.zip › Data on Lifetime Reproductive Success.txt]

selection	shelf	sex assayed	pop	sel. Treat	pop	family	date	Offspring
F	1	M	1	m	1	12	2013-11-27	113
F	1	M	1	m	1	11	2013-11-27	92
F	1	M	1	m	1	10	2013-11-27	52
F	1	M	1	m	1	9	2013-11-27	130
F	1	M	1	m	1	8	2013-11-27	95
F	1	M	1	m	1	7	2013-11-27	90
F	1	F	1	m	1	1	2013-11-27	88
F	1	F	1	m	1	2	2013-11-27	92
F	1	F	1	m	1	3	2013-11-27	69
F	1	F	1	m	1	4	2013-11-27	80
F	1	F	1	m	1	5	2013-11-27	88
F	1	F	1	m	1	6	2013-11-27	87
F	1	M	1	m	1	7	2013-11-27	83
F	1	M	1	m	1	8	2013-11-27	93
F	1	M	1	m	1	9	2013-11-27	60
F	1	M	1	m	1	10	2013-11-27	121
F	1	M	1	m	1	11	2013-11-27	87
F	1	M	1	m	1	12	2013-11-27
F	1	F	1	m	1	7	2013-11-27	95
F	1	F	1	m	1	8	2013-11-27	96
F	1	F	1	m	1	9	2013-11-27	90
F	1	F	1	m	1	10	2013-11-27	87
F	1	F	1	m	1	11	2013-11-27	89
F	1	F	1	m	1	12	2013-11-27	82
F	2	F	1	m	1	1	2013-11-28	79
F	2	F	1	m	1	2	2013-11-28	90
F	2	F	1	m	1	3	2013-11-28	91
F	2	F	1	m	1	4	2013-11-28	57
F	2	F	1	m	1	5	2013-11-28	84
F	2	F	1	m	1	6	2013-11-28	87
F	2	M	1	m	1	6	2013-11-28	94
F	2	M	1	m	1	5	2013-11-28	7
F	2	M	1	m	1	4	2013-11-28	125
F	2	M	1	m	1	3	2013-11-28	34
F	2	M	1	m	1	2	2013-11-28	65
F	2	M	1	m	1	1	2013-11-28
F	2	F	1	m	1	7	2013-11-28	0
F	2	F	1	m	1	8	2013-11-28	78
F	2	F	1	m	1	9	2013-11-28	96
F	2	F	1	m	1	10	2013-11-28	85
F	2	F	1	m	1	11	2013-11-28	89
F	2	F	1	m	1	12	2013-11-28	92
F	2	M	1	m	1	1	2013-11-28	176
F	2	M	1	m	1	2	2013-11-28	132
F	2	M	1	m	1	3	2013-11-28	111
F	2	M	1	m	1	4	2013-11-28	92
F	2	M	1	m	1	5	2013-11-28	55
F	2	M	1	m	1	6	2013-11-28	126
F	1	F	2	m	2	1	2013-11-27	76
F	1	F	2	m	2	2	2013-11-27	103
F	1	F	2	m	2	3	2013-11-27	0
F	1	F	2	m	2	4	2013-11-27	65
F	1	F	2	m	2	5	2013-11-27	60
F	1	F	2	m	2	6	2013-11-27	90
F	1	M	2	m	2	12	2013-11-27	50
F	1	M	2	m	2	11	2013-11-27	97
F	1	M	2	m	2	10	2013-11-27	98
F	1	M	2	m	2	9	2013-11-27	73
F	1	M	2	m	2	8	2013-11-27	103
F	1	M	2	m	2	7	2013-11-27	72
F	1	F	2	m	2	7	2013-11-27	76
F	1	F	2	m	2	8	2013-11-27	77
F	1	F	2	m	2	9	2013-11-27	83
F	1	F	2	m	2	10	2013-11-27	84
F	1	F	2	m	2	11	2013-11-27	0
F	1	F	2	m	2	12	2013-11-27	107
F	1	M	2	m	2	7	2013-11-27	94
F	1	M	2	m	2	8	2013-11-27	106
F	1	M	2	m	2	9	2013-11-27	109
F	1	M	2	m	2	10	2013-11-27	99
F	1	M	2	m	2	11	2013-11-27	0
F	1	M	2	m	2	12	2013-11-27	51
F	2	M	2	m	2	6	2013-11-28	102
F	2	M	2	m	2	5	2013-11-28	98
F	2	M	2	m	2	4	2013-11-28	73
F	2	M	2	m	2	3	2013-11-28	81
F	2	M	2	m	2	2	2013-11-28	85
F	2	M	2	m	2	1	2013-11-28	80
F	2	F	2	m	2	7	2013-11-28	97
F	2	F	2	m	2	8	2013-11-28	89
F	2	F	2	m	2	9	2013-11-28	73
F	2	F	2	m	2	10	2013-11-28	51
F	2	F	2	m	2	11	2013-11-28	112
F	2	F	2	m	2	12	2013-11-28	77
F	2	M	2	m	2	1	2013-11-28	80
F	2	M	2	m	2	2	2013-11-28	105
F	2	M	2	m	2	3	2013-11-28	104
F	2	M	2	m	2	4	2013-11-28	120
F	2	M	2	m	2	5	2013-11-28	152
F	2	M	2	m	2	6	2013-11-28	117
F	2	F	2	m	2	1	2013-11-28	82
F	2	F	2	m	2	2	2013-11-28	76
F	2	F	2	m	2	3	2013-11-28	103
F	2	F	2	m	2	4	2013-11-28	80
F	2	F	2	m	2	5	2013-11-28	107
F	2	F	2	m	2	6	2013-11-28	108
F	1	F	3	m	3	7	2013-11-27	43
F	1	F	3	m	3	8	2013-11-27
F	1	F	3	m	3	9	2013-11-27	82
F	1	F	3	m	3	10	2013-11-27	89
F	1	F	3	m	3	11	2013-11-27
F	1	F	3	m	3	12	2013-11-27
F	1	M	3	m	3	6	2013-11-26	71
F	1	M	3	m	3	5	2013-11-26	124
F	1	M	3	m	3	4	2013-11-26	118
F	1	M	3	m	3	3	2013-11-26	50
F	1	M	3	m	3	2	2013-11-26	138
F	1	M	3	m	3	1	2013-11-26	44
F	1	M	3	m	3	12	2013-11-26	81
F	1	M	3	m	3	11	2013-11-26	124
F	1	M	3	m	3	10	2013-11-26	149
F	1	M	3	m	3	9	2013-11-26	153
F	1	M	3	m	3	8	2013-11-26	111
F	1	M	3	m	3	7	2013-11-26	68
F	1	M	3	m	3	12	2013-11-27	88
F	1	M	3	m	3	11	2013-11-27	83
F	1	M	3	m	3	10	2013-11-27	109
F	1	M	3	m	3	9	2013-11-27	104
F	1	M	3	m	3	8	2013-11-27	93
F	1	M	3	m	3	7	2013-11-27
F	1	F	3	m	3	7	2013-11-26	78
F	1	F	3	m	3	8	2013-11-26	94
F	1	F	3	m	3	9	2013-11-26	88
F	1	F	3	m	3	10	2013-11-26	106
F	1	F	3	m	3	11	2013-11-26	75
F	1	F	3	m	3	12	2013-11-26	81
F	1	F	3	m	3	1	2013-11-26	75
F	1	F	3	m	3	2	2013-11-26	69
F	1	F	3	m	3	3	2013-11-26	9
F	1	F	3	m	3	4	2013-11-26	88
F	1	F	3	m	3	5	2013-11-26	78
F	1	F	3	m	3	6	2013-11-26	86
F	2	M	3	m	3	1	2013-11-28	96
F	2	M	3	m	3	2	2013-11-28	76
F	2	M	3	m	3	3	2013-11-28	122
F	2	M	3	m	3	4	2013-11-28	111
F	2	M	3	m	3	5	2013-11-28	116
F	2	M	3	m	3	6	2013-11-28	108
F	2	F	3	m	3	6	2013-11-28	95
F	2	F	3	m	3	5	2013-11-28	89
F	2	F	3	m	3	4	2013-11-28	78
F	2	F	3	m	3	3	2013-11-28	103
F	2	F	3	m	3	2	2013-11-28	77
F	2	F	3	m	3	1	2013-11-28	82
F	1	F	4	m	4	7	2013-11-27	89
F	1	F	4	m	4	8	2013-11-27	111
F	1	F	4	m	4	9	2013-11-27	95
F	1	F	4	m	4	10	2013-11-27	99
F	1	F	4	m	4	11	2013-11-27	82
F	1	F	4	m	4	12	2013-11-27	102
F	1	M	4	m	4	12	2013-11-27	88
F	1	M	4	m	4	11	2013-11-27	98
F	1	M	4	m	4	10	2013-11-27	81
F	1	M	4	m	4	9	2013-11-27	86
F	1	M	4	m	4	8	2013-11-27	68
F	1	M	4	m	4	7	2013-11-27	101
F	1	F	4	m	4	12	2013-11-26	96
F	1	F	4	m	4	11	2013-11-26	57
F	1	F	4	m	4	10	2013-11-26	103
F	1	F	4	m	4	9	2013-11-26	108
F	1	F	4	m	4	8	2013-11-26	102
F	1	F	4	m	4	7	2013-11-26	89
F	1	F	4	m	4	6	2013-11-26	94
F	1	F	4	m	4	1	2013-11-26
F	1	F	4	m	4	2	2013-11-26	76
F	1	F	4	m	4	3	2013-11-26	102
F	1	F	4	m	4	4	2013-11-26	102
F	1	F	4	m	4	5	2013-11-26	60
F	1	M	4	m	4	6	2013-11-26	113
F	1	M	4	m	4	5	2013-11-26	36
F	1	M	4	m	4	4	2013-11-26	93
F	1	M	4	m	4	3	2013-11-26	117
F	1	M	4	m	4	2	2013-11-26	127
F	1	M	4	m	4	1	2013-11-26	78
F	1	M	4	m	4	12	2013-11-26	2
F	1	M	4	m	4	11	2013-11-26	94
F	1	M	4	m	4	10	2013-11-26	163
F	1	M	4	m	4	9	2013-11-26	104
F	1	M	4	m	4	8	2013-11-26	63
F	1	M	4	m	4	7	2013-11-26	53
F	2	F	4	m	4	6	2013-11-28	88
F	2	F	4	m	4	5	2013-11-28	90
F	2	F	4	m	4	4	2013-11-28	0
F	2	F	4	m	4	3	2013-11-28	116
F	2	F	4	m	4	2	2013-11-28	76
F	2	F	4	m	4	1	2013-11-28	107
F	2	M	4	m	4	1	2013-11-28	0
F	2	M	4	m	4	2	2013-11-28	147
F	2	M	4	m	4	3	2013-11-28	89
F	2	M	4	m	4	4	2013-11-28	100
F	2	M	4	m	4	5	2013-11-28	109
F	2	M	4	m	4	6	2013-11-28	121
F	1	M	1	nm	5	12	2013-11-27	76
F	1	M	1	nm	5	11	2013-11-27	97
F	1	M	1	nm	5	10	2013-11-27	97
F	1	M	1	nm	5	9	2013-11-27	92
F	1	M	1	nm	5	8	2013-11-27	116
F	1	M	1	nm	5	7	2013-11-27	0
F	1	F	1	nm	5	7	2013-11-26	118
F	1	F	1	nm	5	8	2013-11-26	113
F	1	F	1	nm	5	9	2013-11-26	79
F	1	F	1	nm	5	10	2013-11-26	101
F	1	F	1	nm	5	11	2013-11-26	112
F	1	F	1	nm	5	12	2013-11-26	91
F	1	M	1	nm	5	7	2013-11-27	87
F	1	M	1	nm	5	8	2013-11-27	104
F	1	M	1	nm	5	9	2013-11-27	47
F	1	M	1	nm	5	10	2013-11-27	80
F	1	M	1	nm	5	11	2013-11-27	92
F	1	M	1	nm	5	12	2013-11-27	59
F	1	F	1	nm	5	1	2013-11-27	105
F	1	F	1	nm	5	2	2013-11-27	79
F	1	F	1	nm	5	3	2013-11-27	95
F	1	F	1	nm	5	4	2013-11-27	112
F	1	F	1	nm	5	5	2013-11-27	73
F	1	F	1	nm	5	6	2013-11-27	87
F	2	M	1	nm	5	6	2013-11-28	92
F	2	M	1	nm	5	5	2013-11-28	76
F	2	M	1	nm	5	4	2013-11-28	127
F	2	M	1	nm	5	3	2013-11-28	119
F	2	M	1	nm	5	2	2013-11-28	104
F	2	M	1	nm	5	1	2013-11-28	76
F	2	F	1	nm	5	1	2013-11-28	112
F	2	F	1	nm	5	2	2013-11-28	95
F	2	F	1	nm	5	3	2013-11-28	87
F	2	F	1	nm	5	4	2013-11-28	72
F	2	F	1	nm	5	5	2013-11-28	105
F	2	F	1	nm	5	6	2013-11-28	78
F	2	M	1	nm	5	1	2013-11-28	117
F	2	M	1	nm	5	2	2013-11-28	113
F	2	M	1	nm	5	3	2013-11-28	94
F	2	M	1	nm	5	4	2013-11-28	110
F	2	M	1	nm	5	5	2013-11-28	155
F	2	M	1	nm	5	6	2013-11-28	111
F	2	F	1	nm	5	7	2013-11-28	79
F	2	F	1	nm	5	8	2013-11-28	113
F	2	F	1	nm	5	9	2013-11-28	102
F	2	F	1	nm	5	10	2013-11-28	115
F	2	F	1	nm	5	11	2013-11-28	101
F	2	F	1	nm	5	12	2013-11-28	69
F	1	M	2	nm	6	7	2013-11-27	137
F	1	M	2	nm	6	8	2013-11-27	63
F	1	M	2	nm	6	9	2013-11-27	74
F	1	M	2	nm	6	10	2013-11-27	45
F	1	M	2	nm	6	11	2013-11-27	71
F	1	M	2	nm	6	12	2013-11-27	101
F	1	F	2	nm	6	7	2013-11-27	90
F	1	F	2	nm	6	8	2013-11-27	83
F	1	F	2	nm	6	9	2013-11-27	121
F	1	F	2	nm	6	10	2013-11-27	77
F	1	F	2	nm	6	11	2013-11-27	58
F	1	F	2	nm	6	12	2013-11-27	69
F	1	F	2	nm	6	1	2013-11-27	69
F	1	F	2	nm	6	2	2013-11-27	63
F	1	F	2	nm	6	3	2013-11-27	93
F	1	F	2	nm	6	4	2013-11-27	95
F	1	F	2	nm	6	5	2013-11-27	70
F	1	F	2	nm	6	6	2013-11-27	69
F	1	M	2	nm	6	7	2013-11-27	106
F	1	M	2	nm	6	8	2013-11-27	128
F	1	M	2	nm	6	9	2013-11-27	129
F	1	M	2	nm	6	10	2013-11-27	83
F	1	M	2	nm	6	11	2013-11-27	100
F	1	M	2	nm	6	12	2013-11-27	97
F	2	M	2	nm	6	1	2013-11-28	121
F	2	M	2	nm	6	2	2013-11-28	67
F	2	M	2	nm	6	3	2013-11-28	75
F	2	M	2	nm	6	4	2013-11-28	90
F	2	M	2	nm	6	5	2013-11-28	23
F	2	M	2	nm	6	6	2013-11-28	65
F	2	M	2	nm	6	6	2013-11-28	84
F	2	M	2	nm	6	5	2013-11-28	57
F	2	M	2	nm	6	4	2013-11-28	116
F	2	M	2	nm	6	3	2013-11-28	65
F	2	M	2	nm	6	2	2013-11-28	77
F	2	M	2	nm	6	1	2013-11-28	49
F	2	F	2	nm	6	6	2013-11-28	77
F	2	F	2	nm	6	5	2013-11-28	122
F	2	F	2	nm	6	4	2013-11-28	96
F	2	F	2	nm	6	3	2013-11-28	93
F	2	F	2	nm	6	2	2013-11-28	96
F	2	F	2	nm	6	1	2013-11-28	46
F	2	F	2	nm	6	7	2013-11-28	92
F	2	F	2	nm	6	8	2013-11-28	79
F	2	F	2	nm	6	9	2013-11-28	0
F	2	F	2	nm	6	10	2013-11-28	87
F	2	F	2	nm	6	11	2013-11-28	85
F	2	F	2	nm	6	12	2013-11-28	0
F	1	M	3	nm	7	12	2013-11-27	9
F	1	M	3	nm	7	11	2013-11-27	61
F	1	M	3	nm	7	10	2013-11-27	78
F	1	M	3	nm	7	9	2013-11-27	113
F	1	M	3	nm	7	8	2013-11-27	128
F	1	M	3	nm	7	7	2013-11-27	78
F	1	M	3	nm	7	6	2013-11-26	109
F	1	M	3	nm	7	5	2013-11-26	98
F	1	M	3	nm	7	4	2013-11-26	124
F	1	M	3	nm	7	3	2013-11-26	70
F	1	M	3	nm	7	2	2013-11-26	34
F	1	M	3	nm	7	1	2013-11-26	27
F	1	M	3	nm	7	12	2013-11-26	120
F	1	M	3	nm	7	11	2013-11-26	81
F	1	M	3	nm	7	10	2013-11-26	105
F	1	M	3	nm	7	9	2013-11-26	143
F	1	M	3	nm	7	8	2013-11-26	114
F	1	M	3	nm	7	7	2013-11-26	91
F	1	F	3	nm	7	6	2013-11-26	79
F	1	F	3	nm	7	5	2013-11-26	77
F	1	F	3	nm	7	4	2013-11-26	83
F	1	F	3	nm	7	3	2013-11-26	102
F	1	F	3	nm	7	2	2013-11-26	93
F	1	F	3	nm	7	1	2013-11-26	82
F	1	F	3	nm	7	7	2013-11-27	94
F	1	F	3	nm	7	8	2013-11-27	88
F	1	F	3	nm	7	9	2013-11-27	93
F	1	F	3	nm	7	10	2013-11-27	70
F	1	F	3	nm	7	11	2013-11-27	97
F	1	F	3	nm	7	12	2013-11-27	93
F	1	F	3	nm	7	12	2013-11-26	83
F	1	F	3	nm	7	11	2013-11-26	88
F	1	F	3	nm	7	10	2013-11-26	87
F	1	F	3	nm	7	9	2013-11-26	78
F	1	F	3	nm	7	8	2013-11-26	98
F	1	F	3	nm	7	7	2013-11-26	81
F	2	M	3	nm	7	1	2013-11-28	0
F	2	M	3	nm	7	2	2013-11-28	117
F	2	M	3	nm	7	3	2013-11-28	106
F	2	M	3	nm	7	4	2013-11-28	92
F	2	M	3	nm	7	5	2013-11-28	80
F	2	M	3	nm	7	6	2013-11-28	114
F	2	F	3	nm	7	6	2013-11-28	93
F	2	F	3	nm	7	5	2013-11-28	87
F	2	F	3	nm	7	4	2013-11-28	107
F	2	F	3	nm	7	3	2013-11-28	90
F	2	F	3	nm	7	2	2013-11-28	103
F	2	F	3	nm	7	1	2013-11-28	0
F	1	M	4	nm	8	12	2013-11-27	113
F	1	M	4	nm	8	11	2013-11-27	92
F	1	M	4	nm	8	10	2013-11-27	88
F	1	M	4	nm	8	9	2013-11-27	99
F	1	M	4	nm	8	8	2013-11-27	125
F	1	M	4	nm	8	7	2013-11-27	100
F	1	F	4	nm	8	12	2013-11-26	126
F	1	F	4	nm	8	11	2013-11-26	103
F	1	F	4	nm	8	10	2013-11-26	85
F	1	F	4	nm	8	9	2013-11-26	104
F	1	F	4	nm	8	8	2013-11-26	113
F	1	F	4	nm	8	7	2013-11-26	87
F	1	F	4	nm	8	6	2013-11-26	95
F	1	F	4	nm	8	5	2013-11-26	73
F	1	F	4	nm	8	4	2013-11-26	86
F	1	F	4	nm	8	3	2013-11-26	110
F	1	F	4	nm	8	2	2013-11-26	84
F	1	F	4	nm	8	1	2013-11-26	105
F	1	M	4	nm	8	12	2013-11-26	91
F	1	M	4	nm	8	11	2013-11-26	71
F	1	M	4	nm	8	10	2013-11-26	79
F	1	M	4	nm	8	9	2013-11-26	94
F	1	M	4	nm	8	8	2013-11-26	143
F	1	M	4	nm	8	7	2013-11-26	115
F	1	F	4	nm	8	7	2013-11-27	85
F	1	F	4	nm	8	8	2013-11-27	70
F	1	F	4	nm	8	9	2013-11-27	106
F	1	F	4	nm	8	10	2013-11-27	87
F	1	F	4	nm	8	11	2013-11-27	80
F	1	F	4	nm	8	12	2013-11-27	75
F	1	M	4	nm	8	6	2013-11-26	105
F	1	M	4	nm	8	5	2013-11-26	84
F	1	M	4	nm	8	4	2013-11-26	125
F	1	M	4	nm	8	3	2013-11-26	48
F	1	M	4	nm	8	2	2013-11-26	93
F	1	M	4	nm	8	1	2013-11-26
F	2	M	4	nm	8	1	2013-11-28	152
F	2	M	4	nm	8	2	2013-11-28	73
F	2	M	4	nm	8	3	2013-11-28	41
F	2	M	4	nm	8	4	2013-11-28	73
F	2	M	4	nm	8	5	2013-11-28	155
F	2	M	4	nm	8	6	2013-11-28	110
F	2	F	4	nm	8	6	2013-11-28	103
F	2	F	4	nm	8	5	2013-11-28	76
F	2	F	4	nm	8	4	2013-11-28	80
F	2	F	4	nm	8	3	2013-11-28	104
F	2	F	4	nm	8	2	2013-11-28	106
F	2	F	4	nm	8	1	2013-11-28	102
M	3	M	1	m	9	6	2013-12-03	48
M	3	M	1	m	9	5	2013-12-03	81
M	3	M	1	m	9	4	2013-12-03	132
M	3	M	1	m	9	3	2013-12-03	117
M	3	M	1	m	9	2	2013-12-03	74
M	3	M	1	m	9	1	2013-12-03	38
M	3	M	1	m	9	7	2013-12-02	85
M	3	M	1	m	9	11	2013-12-02	104
M	3	M	1	m	9	10	2013-12-02	115
M	3	M	1	m	9	9	2013-12-02	93
M	3	M	1	m	9	8	2013-12-02	110
M	3	M	1	m	9	12	2013-12-02	98
M	3	F	1	m	9	3	2013-12-02	102
M	3	F	1	m	9	2	2013-12-02	104
M	3	F	1	m	9	1	2013-12-02	108
M	3	F	1	m	9	6	2013-12-02	44
M	3	F	1	m	9	5	2013-12-02	94
M	3	F	1	m	9	4	2013-12-02	99
M	3	F	1	m	9	12	2013-12-02	108
M	3	F	1	m	9	11	2013-12-02	20
M	3	F	1	m	9	10	2013-12-02	119
M	3	F	1	m	9	9	2013-12-02	105
M	3	F	1	m	9	8	2013-12-02	98
M	3	F	1	m	9	7	2013-12-02	49
M	3	F	1	m	9	10	2013-12-03	85
M	3	F	1	m	9	9	2013-12-03	120
M	3	F	1	m	9	8	2013-12-03	105
M	3	F	1	m	9	7	2013-12-03	125
M	3	F	1	m	9	11	2013-12-03	95
M	3	F	1	m	9	12	2013-12-03	118
M	4	F	1	m	9	1	2013-12-04	105
M	4	F	1	m	9	2	2013-12-04	104
M	4	F	1	m	9	3	2013-12-04	108
M	4	F	1	m	9	4	2013-12-04	79
M	4	F	1	m	9	5	2013-12-04	95
M	4	F	1	m	9	6	2013-12-04	88
M	4	M	1	m	9	12	2013-12-04	113
M	4	M	1	m	9	7	2013-12-04	106
M	4	M	1	m	9	8	2013-12-04	128
M	4	M	1	m	9	11	2013-12-04	89
M	4	M	1	m	9	9	2013-12-04	74
M	4	M	1	m	9	10	2013-12-04	44
M	4	M	1	m	9	6	2013-12-04	135
M	4	M	1	m	9	5	2013-12-04	115
M	4	M	1	m	9	4	2013-12-04	99
M	4	M	1	m	9	3	2013-12-04	97
M	4	M	1	m	9	2	2013-12-04	131
M	4	M	1	m	9	1	2013-12-04	154
M	3	M	2	m	10	6	2013-12-03	114
M	3	M	2	m	10	5	2013-12-03	98
M	3	M	2	m	10	4	2013-12-03	90
M	3	M	2	m	10	3	2013-12-03	98
M	3	M	2	m	10	2	2013-12-03	147
M	3	M	2	m	10	1	2013-12-03	154
M	3	F	2	m	10	6	2013-12-02	75
M	3	F	2	m	10	5	2013-12-02	114
M	3	F	2	m	10	4	2013-12-02	106
M	3	F	2	m	10	3	2013-12-02	94
M	3	F	2	m	10	2	2013-12-02	119
M	3	F	2	m	10	1	2013-12-02	99
M	3	F	2	m	10	12	2013-12-02	113
M	3	F	2	m	10	11	2013-12-02	96
M	3	F	2	m	10	10	2013-12-02	114
M	3	F	2	m	10	9	2013-12-02	98
M	3	F	2	m	10	8	2013-12-02	90
M	3	F	2	m	10	7	2013-12-02	91
M	3	F	2	m	10	7	2013-12-03	89
M	3	F	2	m	10	8	2013-12-03	104
M	3	F	2	m	10	9	2013-12-03	101
M	3	F	2	m	10	10	2013-12-03	111
M	3	F	2	m	10	11	2013-12-03	97
M	3	F	2	m	10	12	2013-12-03	113
M	3	M	2	m	10	7	2013-12-02	80
M	3	M	2	m	10	8	2013-12-02	83
M	3	M	2	m	10	9	2013-12-02	110
M	3	M	2	m	10	10	2013-12-02	125
M	3	M	2	m	10	11	2013-12-02	95
M	3	M	2	m	10	12	2013-12-02	50
M	4	M	2	m	10	6	2013-12-04	94
M	4	M	2	m	10	5	2013-12-04	70
M	4	M	2	m	10	4	2013-12-04	85
M	4	M	2	m	10	3	2013-12-04	99
M	4	M	2	m	10	2	2013-12-04	106
M	4	M	2	m	10	1	2013-12-04	110
M	4	F	2	m	10	1	2013-12-04	85
M	4	F	2	m	10	2	2013-12-04	95
M	4	F	2	m	10	3	2013-12-04	96
M	4	F	2	m	10	4	2013-12-04	114
M	4	F	2	m	10	5	2013-12-04	0
M	4	F	2	m	10	6	2013-12-04	106
M	4	M	2	m	10	12	2013-12-04	105
M	4	M	2	m	10	11	2013-12-04	114
M	4	M	2	m	10	10	2013-12-04	107
M	4	M	2	m	10	9	2013-12-04	94
M	4	M	2	m	10	8	2013-12-04	70
M	4	M	2	m	10	7	2013-12-04	0
M	3	M	3	m	11	12	2013-12-03	77
M	3	M	3	m	11	11	2013-12-03	93
M	3	M	3	m	11	10	2013-12-03	82
M	3	M	3	m	11	7	2013-12-02	75
M	3	M	3	m	11	8	2013-12-02	96
M	3	M	3	m	11	9	2013-12-02	165
M	3	M	3	m	11	10	2013-12-02	90
M	3	M	3	m	11	11	2013-12-02	57
M	3	M	3	m	11	12	2013-12-02
M	3	F	3	m	11	7	2013-12-03	88
M	3	F	3	m	11	8	2013-12-03	77
M	3	F	3	m	11	9	2013-12-03	106
M	3	F	3	m	11	10	2013-12-03	87
M	3	F	3	m	11	11	2013-12-03	107
M	3	F	3	m	11	12	2013-12-03	114
M	3	M	3	m	11	6	2013-12-03	89
M	3	M	3	m	11	5	2013-12-03	105
M	3	M	3	m	11	4	2013-12-03	132
M	3	M	3	m	11	3	2013-12-03	107
M	3	M	3	m	11	2	2013-12-03	59
M	3	M	3	m	11	1	2013-12-03	122
M	3	F	3	m	11	12	2013-12-02	102
M	3	F	3	m	11	11	2013-12-02	106
M	3	F	3	m	11	10	2013-12-02	11
M	3	F	3	m	11	9	2013-12-02	98
M	3	F	3	m	11	8	2013-12-02	84
M	3	F	3	m	11	6	2013-12-02	93
M	3	F	3	m	11	5	2013-12-02	85
M	3	F	3	m	11	4	2013-12-02	109
M	3	F	3	m	11	3	2013-12-02	91
M	3	F	3	m	11	2	2013-12-02	92
M	3	F	3	m	11	1	2013-12-02	112
M	4	M	3	m	11	6	2013-12-04	112
M	4	M	3	m	11	5	2013-12-04	80
M	4	M	3	m	11	4	2013-12-04	1
M	4	M	3	m	11	3	2013-12-04	75
M	4	M	3	m	11	2	2013-12-04	115
M	4	M	3	m	11	1	2013-12-04	72
M	4	F	3	m	11	1	2013-12-04	24
M	4	F	3	m	11	2	2013-12-04	95
M	4	F	3	m	11	3	2013-12-04	93
M	4	F	3	m	11	4	2013-12-04	83
M	4	F	3	m	11	5	2013-12-04	89
M	4	F	3	m	11	6	2013-12-04	90
M	4	M	3	m	11	8	2013-12-04	103
M	4	M	3	m	11	7	2013-12-04	69
M	4	M	3	m	11	9	2013-12-04	71
M	3	M	4	m	12	12	2013-12-03	86
M	3	M	4	m	12	11	2013-12-03	75
M	3	M	4	m	12	10	2013-12-03	103
M	3	M	4	m	12	6	2013-12-03	98
M	3	M	4	m	12	5	2013-12-03	102
M	3	M	4	m	12	4	2013-12-03	78
M	3	M	4	m	12	3	2013-12-03	52
M	3	M	4	m	12	2	2013-12-03	97
M	3	M	4	m	12	1	2013-12-03	103
M	3	M	4	m	12	7	2013-12-02	116
M	3	M	4	m	12	8	2013-12-02	84
M	3	M	4	m	12	9	2013-12-02	31
M	3	M	4	m	12	10	2013-12-02	76
M	3	M	4	m	12	11	2013-12-02	18
M	3	M	4	m	12	12	2013-12-02	120
M	3	F	4	m	12	12	2013-12-02	93
M	3	F	4	m	12	11	2013-12-02	99
M	3	F	4	m	12	10	2013-12-02	80
M	3	F	4	m	12	9	2013-12-02	106
M	3	F	4	m	12	8	2013-12-02	93
M	3	F	4	m	12	7	2013-12-02	83
M	3	F	4	m	12	7	2013-12-03	64
M	3	F	4	m	12	8	2013-12-03	72
M	3	F	4	m	12	9	2013-12-03	108
M	3	F	4	m	12	10	2013-12-03	1
M	3	F	4	m	12	11	2013-12-03	102
M	3	F	4	m	12	12	2013-12-03	0
M	3	F	4	m	12	6	2013-12-02	105
M	3	F	4	m	12	5	2013-12-02	92
M	3	F	4	m	12	4	2013-12-02	114
M	3	F	4	m	12	3	2013-12-02	104
M	3	F	4	m	12	2	2013-12-02	94
M	3	F	4	m	12	1	2013-12-02	107
M	4	M	4	m	12	6	2013-12-04	81
M	4	M	4	m	12	5	2013-12-04	78
M	4	M	4	m	12	4	2013-12-04	88
M	4	M	4	m	12	3	2013-12-04	67
M	4	M	4	m	12	2	2013-12-04	96
M	4	M	4	m	12	1	2013-12-04	80
M	4	M	4	m	12	9	2013-12-04	110
M	4	M	4	m	12	8	2013-12-04	55
M	4	M	4	m	12	7	2013-12-04	160
M	4	F	4	m	12	1	2013-12-04	113
M	4	F	4	m	12	2	2013-12-04	108
M	4	F	4	m	12	3	2013-12-04	102
M	4	F	4	m	12	4	2013-12-04	118
M	4	F	4	m	12	5	2013-12-04	88
M	4	F	4	m	12	6	2013-12-04	96
M	3	M	1	nm	13	7	2013-12-02	108
M	3	M	1	nm	13	8	2013-12-02	21
M	3	M	1	nm	13	9	2013-12-02	118
M	3	M	1	nm	13	10	2013-12-02	110
M	3	M	1	nm	13	11	2013-12-02	127
M	3	M	1	nm	13	12	2013-12-02	104
M	3	F	1	nm	13	7	2013-12-03	105
M	3	F	1	nm	13	8	2013-12-03	93
M	3	F	1	nm	13	9	2013-12-03	82
M	3	F	1	nm	13	10	2013-12-03	96
M	3	F	1	nm	13	11	2013-12-03	84
M	3	F	1	nm	13	12	2013-12-03	103
M	3	F	1	nm	13	6	2013-12-02	77
M	3	F	1	nm	13	5	2013-12-02	89
M	3	F	1	nm	13	4	2013-12-02	92
M	3	F	1	nm	13	3	2013-12-02	92
M	3	F	1	nm	13	2	2013-12-02	102
M	3	F	1	nm	13	1	2013-12-02	79
M	3	M	1	nm	13	6	2013-12-03	105
M	3	M	1	nm	13	5	2013-12-03	103
M	3	M	1	nm	13	4	2013-12-03	79
M	3	M	1	nm	13	3	2013-12-03	95
M	3	M	1	nm	13	2	2013-12-03	68
M	3	M	1	nm	13	1	2013-12-03	66
M	3	F	1	nm	13	12	2013-12-02	82
M	3	F	1	nm	13	11	2013-12-02	94
M	3	F	1	nm	13	10	2013-12-02	108
M	3	F	1	nm	13	9	2013-12-02	85
M	3	F	1	nm	13	8	2013-12-02	79
M	3	F	1	nm	13	7	2013-12-02	93
M	4	M	1	nm	13	6	2013-12-04	114
M	4	M	1	nm	13	5	2013-12-04	109
M	4	M	1	nm	13	4	2013-12-04	85
M	4	M	1	nm	13	3	2013-12-04	106
M	4	M	1	nm	13	2	2013-12-04	135
M	4	M	1	nm	13	1	2013-12-04	104
M	4	F	1	nm	13	1	2013-12-04	86
M	4	F	1	nm	13	2	2013-12-04	89
M	4	F	1	nm	13	3	2013-12-04	98
M	4	F	1	nm	13	4	2013-12-04	99
M	4	F	1	nm	13	5	2013-12-04	0
M	4	F	1	nm	13	6	2013-12-04	6
M	4	M	1	nm	13	12	2013-12-04	105
M	4	M	1	nm	13	11	2013-12-04	106
M	4	M	1	nm	13	10	2013-12-04	68
M	4	M	1	nm	13	9	2013-12-04	84
M	4	M	1	nm	13	8	2013-12-04	70
M	4	M	1	nm	13	7	2013-12-04	120
M	3	F	2	nm	14	7	2013-12-03	93
M	3	F	2	nm	14	8	2013-12-03	77
M	3	F	2	nm	14	9	2013-12-03	102
M	3	F	2	nm	14	10	2013-12-03	92
M	3	F	2	nm	14	11	2013-12-03	68
M	3	F	2	nm	14	12	2013-12-03	85
M	3	M	2	nm	14	6	2013-12-03	94
M	3	M	2	nm	14	5	2013-12-03	128
M	3	M	2	nm	14	4	2013-12-03	47
M	3	M	2	nm	14	3	2013-12-03	78
M	3	M	2	nm	14	2	2013-12-03	104
M	3	M	2	nm	14	1	2013-12-03	129
M	3	F	2	nm	14	6	2013-12-02	100
M	3	F	2	nm	14	5	2013-12-02	119
M	3	F	2	nm	14	4	2013-12-02	0
M	3	F	2	nm	14	3	2013-12-02	105
M	3	F	2	nm	14	2	2013-12-02	80
M	3	F	2	nm	14	1	2013-12-02	92
M	3	M	2	nm	14	7	2013-12-02	102
M	3	M	2	nm	14	8	2013-12-02	131
M	3	M	2	nm	14	9	2013-12-02	0
M	3	M	2	nm	14	10	2013-12-02	103
M	3	M	2	nm	14	11	2013-12-02	109
M	3	M	2	nm	14	12	2013-12-02	106
M	3	F	2	nm	14	12	2013-12-02	106
M	3	F	2	nm	14	11	2013-12-02	127
M	3	F	2	nm	14	10	2013-12-02	89
M	3	F	2	nm	14	9	2013-12-02	98
M	3	F	2	nm	14	8	2013-12-02	97
M	3	F	2	nm	14	7	2013-12-02	100
M	4	M	2	nm	14	6	2013-12-04	117
M	4	M	2	nm	14	5	2013-12-04	135
M	4	M	2	nm	14	4	2013-12-04	80
M	4	M	2	nm	14	3	2013-12-04	79
M	4	M	2	nm	14	2	2013-12-04	100
M	4	M	2	nm	14	1	2013-12-04	78
M	4	F	2	nm	14	1	2013-12-04	0
M	4	F	2	nm	14	2	2013-12-04	88
M	4	F	2	nm	14	3	2013-12-04	103
M	4	F	2	nm	14	4	2013-12-04	104
M	4	F	2	nm	14	5	2013-12-04	106
M	4	F	2	nm	14	6	2013-12-04	97
M	4	M	2	nm	14	12	2013-12-04	87
M	4	M	2	nm	14	11	2013-12-04	79
M	4	M	2	nm	14	10	2013-12-04	55
M	4	M	2	nm	14	9	2013-12-04	47
M	4	M	2	nm	14	8	2013-12-04	122
M	4	M	2	nm	14	7	2013-12-04	112
M	3	M	3	nm	15	12	2013-12-03	135
M	3	M	3	nm	15	11	2013-12-03	78
M	3	M	3	nm	15	10	2013-12-03	123
M	3	M	3	nm	15	7	2013-12-02	88
M	3	M	3	nm	15	8	2013-12-02	50
M	3	M	3	nm	15	9	2013-12-02	79
M	3	M	3	nm	15	10	2013-12-02	125
M	3	M	3	nm	15	11	2013-12-02	63
M	3	M	3	nm	15	12	2013-12-02	82
M	3	F	3	nm	15	6	2013-12-02	99
M	3	F	3	nm	15	5	2013-12-02	89
M	3	F	3	nm	15	4	2013-12-02	98
M	3	F	3	nm	15	3	2013-12-02	15
M	3	F	3	nm	15	2	2013-12-02	98
M	3	F	3	nm	15	1	2013-12-02	106
M	3	F	3	nm	15	7	2013-12-03	92
M	3	F	3	nm	15	8	2013-12-03	97
M	3	F	3	nm	15	9	2013-12-03	5
M	3	F	3	nm	15	10	2013-12-03	89
M	3	F	3	nm	15	11	2013-12-03	101
M	3	F	3	nm	15	12	2013-12-03	113
M	3	F	3	nm	15	12	2013-12-02	93
M	3	F	3	nm	15	11	2013-12-02	119
M	3	F	3	nm	15	10	2013-12-02	84
M	3	F	3	nm	15	9	2013-12-02	42
M	3	F	3	nm	15	8	2013-12-02	97
M	3	F	3	nm	15	7	2013-12-02	112
M	4	F	3	nm	15	1	2013-12-04	57
M	4	F	3	nm	15	2	2013-12-04	85
M	4	F	3	nm	15	3	2013-12-04	105
M	4	F	3	nm	15	4	2013-12-04	102
M	4	F	3	nm	15	5	2013-12-04	75
M	4	F	3	nm	15	6	2013-12-04	106
M	4	M	3	nm	15	9	2013-12-04	109
M	4	M	3	nm	15	8	2013-12-04	133
M	4	M	3	nm	15	7	2013-12-04	126
M	4	M	3	nm	15	6	2013-12-03	89
M	4	M	3	nm	15	5	2013-12-03	88
M	4	M	3	nm	15	4	2013-12-03	47
M	4	M	3	nm	15	3	2013-12-03	129
M	4	M	3	nm	15	2	2013-12-03	72
M	4	M	3	nm	15	1	2013-12-03	101
M	4	M	3	nm	15	6	2013-12-04	87
M	4	M	3	nm	15	5	2013-12-04	143
M	4	M	3	nm	15	4	2013-12-04	83
M	4	M	3	nm	15	3	2013-12-04	94
M	4	M	3	nm	15	2	2013-12-04	87
M	4	M	3	nm	15	1	2013-12-04	165
M	3	M	4	nm	16	12	2013-12-03	148
M	3	M	4	nm	16	11	2013-12-03	62
M	3	M	4	nm	16	10	2013-12-03	64
M	3	M	4	nm	16	7	2013-12-02	70
M	3	M	4	nm	16	8	2013-12-02	84
M	3	M	4	nm	16	9	2013-12-02	94
M	3	M	4	nm	16	10	2013-12-02	61
M	3	M	4	nm	16	11	2013-12-02	89
M	3	M	4	nm	16	12	2013-12-02	87
M	3	F	4	nm	16	7	2013-12-03	84
M	3	F	4	nm	16	8	2013-12-03	114
M	3	F	4	nm	16	9	2013-12-03	96
M	3	F	4	nm	16	10	2013-12-03	64
M	3	F	4	nm	16	11	2013-12-03	110
M	3	F	4	nm	16	12	2013-12-03	115
M	3	F	4	nm	16	6	2013-12-02	82
M	3	F	4	nm	16	5	2013-12-02	52
M	3	F	4	nm	16	4	2013-12-02	7
M	3	F	4	nm	16	3	2013-12-02	85
M	3	F	4	nm	16	2	2013-12-02	89
M	3	F	4	nm	16	1	2013-12-02	94
M	3	F	4	nm	16	12	2013-12-02	90
M	3	F	4	nm	16	11	2013-12-02	84
M	3	F	4	nm	16	10	2013-12-02	103
M	3	F	4	nm	16	9	2013-12-02	92
M	3	F	4	nm	16	8	2013-12-02	103
M	3	F	4	nm	16	7	2013-12-02	77
M	4	M	4	nm	16	6	2013-12-04	82
M	4	M	4	nm	16	5	2013-12-04	73
M	4	M	4	nm	16	4	2013-12-04	132
M	4	M	4	nm	16	3	2013-12-04	116
M	4	M	4	nm	16	2	2013-12-04	60
M	4	M	4	nm	16	1	2013-12-04	181
M	4	M	4	nm	16	9	2013-12-04	60
M	4	M	4	nm	16	8	2013-12-04	97
M	4	F	4	nm	16	1	2013-12-04	115
M	4	F	4	nm	16	2	2013-12-04	90
M	4	F	4	nm	16	3	2013-12-04	76
M	4	F	4	nm	16	4	2013-12-04	108
M	4	F	4	nm	16	5	2013-12-04	82
M	4	F	4	nm	16	6	2013-12-04	102
M	4	M	4	nm	16	6	2013-12-03	65
M	4	M	4	nm	16	5	2013-12-03	10
M	4	M	4	nm	16	4	2013-12-03	101
M	4	M	4	nm	16	3	2013-12-03	106
M	4	M	4	nm	16	2	2013-12-03	125
M	4	M	4	nm	16	1	2013-12-03	126
