# Supplementary material for: Sexually antagonistic selection on genetic variation underlying both male and female same-sex sexual behavior
Source: BMC Evol Biol. 2016 May 13;16:88. doi: 10.1186/s12862-016-0658-4 (PMC4866275; doi:10.1186/s12862-016-0658-4)
Supplement: Additional file 2: — Data: Locomotor activity & Same-Sex Mounting, Lifetime Reproductive Success, Male Perception Error. (ZIP 6 kb) [file 12862_2016_658_MOESM2_ESM.zip › Data on Male Perception Error.txt]

arena	coding	selection	pop	sel. Treat	M mount	F mount	total mount	date	date2	time	temp	time
1.2	2b	F	2	up	3	0	3	2014-03-03	2014-03-03	10:30	29.4	0.44
1.3	3c	F	3	up	0	0	0	2014-03-03	2014-03-03	10:30	29.4	0.44
1.8	12d	M	4	up	9	0	9	2014-03-03	2014-03-03	10:30	29.4	0.44
1.1	5a	F	1	down	0	0	0	2014-03-03	2014-03-03	10:49	29.6	0.45
1.3	7c	F	3	down	0	0	0	2014-03-03	2014-03-03	10:49	29.6	0.45
1.7	15c	M	3	down	0	0	0	2014-03-03	2014-03-03	10:49	29.6	0.45
1.1	1a	F	1	up	0	0	0	2014-03-03	2014-03-03	11:11	29.8	0.47
1.5	9a	M	1	up	2	0	2	2014-03-03	2014-03-03	11:11	29.8	0.47
1.7	11c	M	3	up	0	0	0	2014-03-03	2014-03-03	11:11	29.8	0.47
1.4	8d	F	4	down	0	0	0	2014-03-03	2014-03-03	11:30	30.1	0.48
1.5	13a	M	1	down	0	0	0	2014-03-03	2014-03-03	11:30	30.1	0.48
1.6	14b	M	2	down	0	0	0	2014-03-03	2014-03-03	11:30	30.1	0.48
1.1	1a	F	1	up	0	0	0	2014-03-03	2014-03-03	11:53	28.1	0.50
1.2	2b	F	2	up	0	0	0	2014-03-03	2014-03-03	11:53	28.1	0.50
1.4	4d	F	4	up	4	0	4	2014-03-03	2014-03-03	11:53	28.1	0.50
1.5	9a	M	1	up	3	0	3	2014-03-03	2014-03-03	11:53	28.1	0.50
1.6	10b	M	2	up	5	0	5	2014-03-03	2014-03-03	11:53	28.1	0.50
1.7	11c	M	3	up	0	0	0	2014-03-03	2014-03-03	11:53	28.1	0.50
1.1	1a	F	1	up	0	1	1	2014-03-03	2014-03-03	10:30	29.4	0.44
1.6	10b	M	2	up	1	1	2	2014-03-03	2014-03-03	10:30	29.4	0.44
1.5	13a	M	1	down	0	1	1	2014-03-03	2014-03-03	10:49	29.6	0.45
1.3	3c	F	3	up	0	1	1	2014-03-03	2014-03-03	11:11	29.8	0.47
1.4	4d	F	4	up	0	1	1	2014-03-03	2014-03-03	11:11	29.8	0.47
1.7	15c	M	3	down	0	1	1	2014-03-03	2014-03-03	11:30	30.1	0.48
1.5	9a	M	1	up	0	2	2	2014-03-03	2014-03-03	10:30	29.4	0.44
1.8	16d	M	4	down	1	2	3	2014-03-03	2014-03-03	10:49	29.6	0.45
1.8	12d	M	4	up	1	2	3	2014-03-03	2014-03-03	11:11	29.8	0.47
1.6	14b	M	2	down	6	3	9	2014-03-03	2014-03-03	10:49	29.6	0.45
1.3	3c	F	3	up	4	3	7	2014-03-03	2014-03-03	11:53	28.1	0.50
1.1	5a	F	1	down	0	4	4	2014-03-03	2014-03-03	11:30	30.1	0.48
1.8	12d	M	4	up	1	4	5	2014-03-03	2014-03-03	11:53	28.1	0.50
1.2	6b	F	2	down	0	5	5	2014-03-03	2014-03-03	10:49	29.6	0.45
1.6	10b	M	2	up	4	5	9	2014-03-03	2014-03-03	11:11	29.8	0.47
1.3	7c	F	3	down	7	5	12	2014-03-03	2014-03-03	11:30	30.1	0.48
1.8	16d	M	4	down	3	5	8	2014-03-03	2014-03-03	11:30	30.1	0.48
1.2	2b	F	2	up	0	6	6	2014-03-03	2014-03-03	11:11	29.8	0.47
1.4	8d	F	4	down	10	7	17	2014-03-03	2014-03-03	10:49	29.6	0.45
1.2	6b	F	2	down	0	7	7	2014-03-03	2014-03-03	11:30	30.1	0.48
1.4	4d	F	4	up	1	10	11	2014-03-03	2014-03-03	10:30	29.4	0.44
1.7	11c	M	3	up	0	10	10	2014-03-03	2014-03-03	10:30	29.4	0.44
2.1	1a	F	1	up	0	0	0	2014-03-04	2014-03-04	10:12	29.9	0.43
2.2	2b	F	2	up	0	0	0	2014-03-04	2014-03-04	10:12	29.9	0.43
2.4	4d	F	4	up	0	0	0	2014-03-04	2014-03-04	10:12	29.9	0.43
2.5	9a	M	1	up	0	0	0	2014-03-04	2014-03-04	10:12	29.9	0.43
2.1	5a	F	1	down	0	0	0	2014-03-04	2014-03-04	10:35	30.1	0.44
2.4	8d	F	4	down	0	0	0	2014-03-04	2014-03-04	10:35	30.1	0.44
2.5	13a	M	1	down	0	0	0	2014-03-04	2014-03-04	10:35	30.1	0.44
2.7	15c	M	3	down	0	0	0	2014-03-04	2014-03-04	10:35	30.1	0.44
2.1	1a	F	1	up	0	0	0	2014-03-04	2014-03-04	11:00	29.9	0.46
2.4	4d	F	4	up	0	0	0	2014-03-04	2014-03-04	11:00	29.9	0.46
2.6	10b	M	2	up	0	0	0	2014-03-04	2014-03-04	11:00	29.9	0.46
2.7	11c	M	3	up	0	0	0	2014-03-04	2014-03-04	11:00	29.9	0.46
2.2	6b	F	2	down	0	0	0	2014-03-04	2014-03-04	11:30	30.6	0.48
2.3	7c	F	3	down	0	0	0	2014-03-04	2014-03-04	11:30	30.6	0.48
2.4	8d	F	4	down	1	0	1	2014-03-04	2014-03-04	11:30	30.6	0.48
2.5	13a	M	1	down	0	0	0	2014-03-04	2014-03-04	11:30	30.6	0.48
2.7	15c	M	3	down	0	0	0	2014-03-04	2014-03-04	11:30	30.6	0.48
2.1	1a	F	1	up	0	0	0	2014-03-04	2014-03-04	11:52	30.3	0.49
2.3	3c	F	3	up	0	0	0	2014-03-04	2014-03-04	11:52	30.3	0.49
2.4	4d	F	4	up	0	0	0	2014-03-04	2014-03-04	11:52	30.3	0.49
2.5	9a	M	1	up	0	0	0	2014-03-04	2014-03-04	11:52	30.3	0.49
2.1	5a	F	1	down	0	0	0	2014-03-04	2014-03-04	12:13	29.3	0.51
2.2	6b	F	2	down	0	0	0	2014-03-04	2014-03-04	12:13	29.3	0.51
2.3	7c	F	3	down	1	0	1	2014-03-04	2014-03-04	12:13	29.3	0.51
2.6	14b	M	2	down	0	0	0	2014-03-04	2014-03-04	12:13	29.3	0.51
2.7	15c	M	3	down	0	0	0	2014-03-04	2014-03-04	12:13	29.3	0.51
2.3	3c	F	3	up	0	0	0	2014-03-04	2014-03-04	13:16	29.4	0.55
2.5	9a	M	1	up	0	0	0	2014-03-04	2014-03-04	13:16	29.4	0.55
2.1	5a	F	1	down	0	0	0	2014-03-04	2014-03-04	13:40	29.6	0.57
2.4	8d	F	4	down	1	0	1	2014-03-04	2014-03-04	13:40	29.6	0.57
2.4	4d	F	4	up	7	0	7	2014-03-04	2014-03-04	13:58	31.2	0.58
2.1	5a	F	1	down	0	0	0	2014-03-04	2014-03-04	14:15	30.4	0.59
2.3	7c	F	3	down	0	0	0	2014-03-04	2014-03-04	14:15	30.4	0.59
2.4	8d	F	4	down	1	0	1	2014-03-04	2014-03-04	14:15	30.4	0.59
2.7	15c	M	3	down	0	0	0	2014-03-04	2014-03-04	14:15	30.4	0.59
2.1	1a	F	1	up	0	0	0	2014-03-04	2014-03-04	14:33	29.3	0.61
2.2	2b	F	2	up	0	0	0	2014-03-04	2014-03-04	14:33	29.3	0.61
2.3	3c	F	3	up	0	0	0	2014-03-04	2014-03-04	14:33	29.3	0.61
2.4	4d	F	4	up	0	0	0	2014-03-04	2014-03-04	14:33	29.3	0.61
2.8	16d	M	4	down	0	0	0	2014-03-04	2014-03-04	14:50	30.7	0.62
2.1	1a	F	1	up	0	0	0	2014-03-04	2014-03-04	15:43	30.6	0.65
2.2	2b	F	2	up	0	0	0	2014-03-04	2014-03-04	15:43	30.6	0.65
2.3	3c	F	3	up	0	0	0	2014-03-04	2014-03-04	15:43	30.6	0.65
2.2	2b	F	2	up	0	0	0	2014-03-04	2014-03-04	16:21	30.9	0.68
2.7	11c	M	3	up	0	0	0	2014-03-04	2014-03-04	16:21	30.9	0.68
2.8	12d	M	4	up	0	0	0	2014-03-04	2014-03-04	16:21	30.9	0.68
2.6	10b	M	2	up	0	1	1	2014-03-04	2014-03-04	10:12	29.9	0.43
2.2	6b	F	2	down	0	1	1	2014-03-04	2014-03-04	10:35	30.1	0.44
2.2	2b	F	2	up	6	1	7	2014-03-04	2014-03-04	11:00	29.9	0.46
2.7	15c	M	3	down	0	1	1	2014-03-04	2014-03-04	13:40	29.6	0.57
2.8	16d	M	4	down	0	1	1	2014-03-04	2014-03-04	13:40	29.6	0.57
2.2	2b	F	2	up	0	1	1	2014-03-04	2014-03-04	13:58	31.2	0.58
2.5	9a	M	1	up	0	1	1	2014-03-04	2014-03-04	14:33	29.3	0.61
2.3	7c	F	3	down	1	1	2	2014-03-04	2014-03-04	14:50	30.7	0.62
2.4	8d	F	4	down	0	1	1	2014-03-04	2014-03-04	14:50	30.7	0.62
2.5	13a	M	1	down	0	1	1	2014-03-04	2014-03-04	14:50	30.7	0.62
2.4	8d	F	4	down	0	1	1	2014-03-04	2014-03-04	16:00	29.8	0.67
2.1	1a	F	1	up	0	1	1	2014-03-04	2014-03-04	16:21	30.9	0.68
2.5	9a	M	1	up	0	1	1	2014-03-04	2014-03-04	16:21	30.9	0.68
2.6	10b	M	2	up	0	1	1	2014-03-04	2014-03-04	16:21	30.9	0.68
2.7	11c	M	3	up	0	2	2	2014-03-04	2014-03-04	10:12	29.9	0.43
2.2	2b	F	2	up	8	2	10	2014-03-04	2014-03-04	11:52	30.3	0.49
2.4	8d	F	4	down	1	2	3	2014-03-04	2014-03-04	12:13	29.3	0.51
2.5	13a	M	1	down	0	2	2	2014-03-04	2014-03-04	12:13	29.3	0.51
2.6	10b	M	2	up	0	2	2	2014-03-04	2014-03-04	13:16	29.4	0.55
2.8	12d	M	4	up	7	2	9	2014-03-04	2014-03-04	13:16	29.4	0.55
2.3	3c	F	3	up	1	2	3	2014-03-04	2014-03-04	13:58	31.2	0.58
2.6	10b	M	2	up	0	2	2	2014-03-04	2014-03-04	14:33	29.3	0.61
2.1	5a	F	1	down	2	2	4	2014-03-04	2014-03-04	14:50	30.7	0.62
2.2	6b	F	2	down	0	2	2	2014-03-04	2014-03-04	14:50	30.7	0.62
2.6	14b	M	2	down	0	2	2	2014-03-04	2014-03-04	14:50	30.7	0.62
2.4	4d	F	4	up	4	2	6	2014-03-04	2014-03-04	15:43	30.6	0.65
2.7	11c	M	3	up	0	2	2	2014-03-04	2014-03-04	15:43	30.6	0.65
2.2	6b	F	2	down	0	2	2	2014-03-04	2014-03-04	16:00	29.8	0.67
2.8	16d	M	4	down	0	2	2	2014-03-04	2014-03-04	16:00	29.8	0.67
2.3	7c	F	3	down	0	3	3	2014-03-04	2014-03-04	13:40	29.6	0.57
2.5	9a	M	1	up	1	3	4	2014-03-04	2014-03-04	13:58	31.2	0.58
2.7	11c	M	3	up	3	3	6	2014-03-04	2014-03-04	13:58	31.2	0.58
2.8	12d	M	4	up	0	3	3	2014-03-04	2014-03-04	13:58	31.2	0.58
2.2	6b	F	2	down	3	3	6	2014-03-04	2014-03-04	14:15	30.4	0.59
2.8	16d	M	4	down	0	3	3	2014-03-04	2014-03-04	14:15	30.4	0.59
2.5	13a	M	1	down	0	3	3	2014-03-04	2014-03-04	16:00	29.8	0.67
2.6	14b	M	2	down	0	3	3	2014-03-04	2014-03-04	16:00	29.8	0.67
2.3	7c	F	3	down	0	4	4	2014-03-04	2014-03-04	10:35	30.1	0.44
2.3	3c	F	3	up	0	4	4	2014-03-04	2014-03-04	11:00	29.9	0.46
2.8	12d	M	4	up	0	4	4	2014-03-04	2014-03-04	11:52	30.3	0.49
2.7	11c	M	3	up	0	4	4	2014-03-04	2014-03-04	13:16	29.4	0.55
2.2	6b	F	2	down	3	4	7	2014-03-04	2014-03-04	13:40	29.6	0.57
2.6	14b	M	2	down	0	4	4	2014-03-04	2014-03-04	14:15	30.4	0.59
2.8	12d	M	4	up	0	4	4	2014-03-04	2014-03-04	14:33	29.3	0.61
2.5	9a	M	1	up	2	4	6	2014-03-04	2014-03-04	15:43	30.6	0.65
2.3	3c	F	3	up	0	4	4	2014-03-04	2014-03-04	16:21	30.9	0.68
2.8	16d	M	4	down	1	5	6	2014-03-04	2014-03-04	11:30	30.6	0.48
2.1	1a	F	1	up	1	5	6	2014-03-04	2014-03-04	13:16	29.4	0.55
2.5	13a	M	1	down	2	5	7	2014-03-04	2014-03-04	13:40	29.6	0.57
2.6	14b	M	2	down	0	6	6	2014-03-04	2014-03-04	10:35	30.1	0.44
2.8	16d	M	4	down	0	6	6	2014-03-04	2014-03-04	10:35	30.1	0.44
2.5	9a	M	1	up	3	6	9	2014-03-04	2014-03-04	11:00	29.9	0.46
2.6	10b	M	2	up	0	6	6	2014-03-04	2014-03-04	11:52	30.3	0.49
2.5	13a	M	1	down	1	6	7	2014-03-04	2014-03-04	14:15	30.4	0.59
2.6	10b	M	2	up	0	6	6	2014-03-04	2014-03-04	15:43	30.6	0.65
2.8	12d	M	4	up	1	7	8	2014-03-04	2014-03-04	10:12	29.9	0.43
2.6	14b	M	2	down	0	7	7	2014-03-04	2014-03-04	11:30	30.6	0.48
2.6	14b	M	2	down	0	7	7	2014-03-04	2014-03-04	13:40	29.6	0.57
2.7	11c	M	3	up	7	7	14	2014-03-04	2014-03-04	14:33	29.3	0.61
2.4	4d	F	4	up	0	7	7	2014-03-04	2014-03-04	16:21	30.9	0.68
2.6	10b	M	2	up	2	8	10	2014-03-04	2014-03-04	13:58	31.2	0.58
2.7	15c	M	3	down	0	8	8	2014-03-04	2014-03-04	16:00	29.8	0.67
2.3	3c	F	3	up	0	9	9	2014-03-04	2014-03-04	10:12	29.9	0.43
2.8	16d	M	4	down	1	9	10	2014-03-04	2014-03-04	12:13	29.3	0.51
2.2	2b	F	2	up	0	9	9	2014-03-04	2014-03-04	13:16	29.4	0.55
2.4	4d	F	4	up	10	9	19	2014-03-04	2014-03-04	13:16	29.4	0.55
2.8	12d	M	4	up	0	9	9	2014-03-04	2014-03-04	15:43	30.6	0.65
2.1	5a	F	1	down	0	9	9	2014-03-04	2014-03-04	16:00	29.8	0.67
2.3	7c	F	3	down	0	9	9	2014-03-04	2014-03-04	16:00	29.8	0.67
2.8	12d	M	4	up	0	10	10	2014-03-04	2014-03-04	11:00	29.9	0.46
2.1	5a	F	1	down	0	10	10	2014-03-04	2014-03-04	11:30	30.6	0.48
2.7	11c	M	3	up	0	10	10	2014-03-04	2014-03-04	11:52	30.3	0.49
2.1	1a	F	1	up	0	10	10	2014-03-04	2014-03-04	13:58	31.2	0.58
2.7	15c	M	3	down	0	10	10	2014-03-04	2014-03-04	14:50	30.7	0.62
3.1	5a	F	1	down	1	0	1	2014-03-05	2014-03-04	10:29	30.2	0.44
3.2	6b	F	2	down	0	0	0	2014-03-05	2014-03-04	10:29	30.2	0.44
3.4	8d	F	4	down	0	0	0	2014-03-05	2014-03-04	10:29	30.2	0.44
3.5	13a	M	1	down	0	0	0	2014-03-05	2014-03-04	10:29	30.2	0.44
3.6	14b	M	2	down	0	0	0	2014-03-05	2014-03-04	10:29	30.2	0.44
3.7	15c	M	3	down	0	0	0	2014-03-05	2014-03-04	10:29	30.2	0.44
3.8	16d	M	4	down	0	0	0	2014-03-05	2014-03-04	10:29	30.2	0.44
3.1	1a	F	1	up	0	0	0	2014-03-05	2014-03-04	10:58	29.1	0.46
3.2	2b	F	2	up	0	0	0	2014-03-05	2014-03-04	10:58	29.1	0.46
3.3	3c	F	3	up	0	0	0	2014-03-05	2014-03-04	10:58	29.1	0.46
3.5	9a	M	1	up	0	0	0	2014-03-05	2014-03-04	10:58	29.1	0.46
3.1	5a	F	1	down	0	0	0	2014-03-05	2014-03-04	11:20	29.8	0.47
3.2	6b	F	2	down	0	0	0	2014-03-05	2014-03-04	11:20	29.8	0.47
3.3	7c	F	3	down	0	0	0	2014-03-05	2014-03-04	11:20	29.8	0.47
3.4	8d	F	4	down	1	0	1	2014-03-05	2014-03-04	11:20	29.8	0.47
3.5	13a	M	1	down	0	0	0	2014-03-05	2014-03-04	11:20	29.8	0.47
3.6	14b	M	2	down	0	0	0	2014-03-05	2014-03-04	11:20	29.8	0.47
3.7	15c	M	3	down	0	0	0	2014-03-05	2014-03-04	11:20	29.8	0.47
3.8	16d	M	4	down	0	0	0	2014-03-05	2014-03-04	11:20	29.8	0.47
3.1	1a	F	1	up	10	0	10	2014-03-05	2014-03-04	14:20	28.7	0.60
3.2	2b	F	2	up	0	0	0	2014-03-05	2014-03-04	14:20	28.7	0.60
3.6	10b	M	2	up	5	0	5	2014-03-05	2014-03-04	14:20	28.7	0.60
3.1	5a	F	1	down	0	0	0	2014-03-05	2014-03-04	14:38	30.8	0.61
3.2	6b	F	2	down	0	0	0	2014-03-05	2014-03-04	14:38	30.8	0.61
3.3	7c	F	3	down	0	0	0	2014-03-05	2014-03-04	14:38	30.8	0.61
3.4	8d	F	4	down	0	0	0	2014-03-05	2014-03-04	14:38	30.8	0.61
3.5	13a	M	1	down	1	0	1	2014-03-05	2014-03-04	14:38	30.8	0.61
3.6	14b	M	2	down	0	0	0	2014-03-05	2014-03-04	14:38	30.8	0.61
3.8	16d	M	4	down	0	0	0	2014-03-05	2014-03-04	14:38	30.8	0.61
3.2	2b	F	2	up	0	0	0	2014-03-05	2014-03-04	14:54	30.3	0.62
3.6	10b	M	2	up	0	0	0	2014-03-05	2014-03-04	14:54	30.3	0.62
3.8	12d	M	4	up	4	0	4	2014-03-05	2014-03-04	14:54	30.3	0.62
3.4	4d	F	4	up	2	1	3	2014-03-05	2014-03-04	14:20	28.7	0.60
3.8	12d	M	4	up	0	1	1	2014-03-05	2014-03-04	14:20	28.7	0.60
3.1	1a	F	1	up	0	1	1	2014-03-05	2014-03-04	14:54	30.3	0.62
3.4	4d	F	4	up	2	1	3	2014-03-05	2014-03-04	14:54	30.3	0.62
3.4	4d	F	4	up	4	2	6	2014-03-05	2014-03-04	10:58	29.1	0.46
3.5	9a	M	1	up	4	2	6	2014-03-05	2014-03-04	14:20	28.7	0.60
3.3	3c	F	3	up	4	3	7	2014-03-05	2014-03-04	14:54	30.3	0.62
3.8	12d	M	4	up	0	4	4	2014-03-05	2014-03-04	10:58	29.1	0.46
3.7	11c	M	3	up	0	4	4	2014-03-05	2014-03-04	14:20	28.7	0.60
3.5	9a	M	1	up	0	5	5	2014-03-05	2014-03-04	14:54	30.3	0.62
3.3	7c	F	3	down	0	6	6	2014-03-05	2014-03-04	10:29	30.2	0.44
3.7	11c	M	3	up	0	7	7	2014-03-05	2014-03-04	14:54	30.3	0.62
3.7	11c	M	3	up	0	8	8	2014-03-05	2014-03-04	10:58	29.1	0.46
3.7	15c	M	3	down	0	9	9	2014-03-05	2014-03-04	14:38	30.8	0.61
3.6	10b	M	2	up	0	10	10	2014-03-05	2014-03-04	10:58	29.1	0.46
3.3	3c	F	3	up	0	10	10	2014-03-05	2014-03-04	14:20	28.7	0.60
