# Supplementary material for: Sexually antagonistic selection on genetic variation underlying both male and female same-sex sexual behavior
Source: BMC Evol Biol. 2016 May 13;16:88. doi: 10.1186/s12862-016-0658-4 (PMC4866275; doi:10.1186/s12862-016-0658-4)
Supplement: Additional file 2: — Data: Locomotor activity & Same-Sex Mounting, Lifetime Reproductive Success, Male Perception Error. (ZIP 6 kb) [file 12862_2016_658_MOESM2_ESM.zip › Data on Same-Sex Mounting and Locomotor activity.txt]

selection	pop.	sel. Treat	sex assayed	SS mounting	activity	date	time	temp.
female	6b	down	M	27	47	2013-12-19	09:15	28.5
female	6b	down	F	3	6	2013-12-19	09:15	28.5
female	2b	up	M	26	45	2013-12-19	09:15	28.5
female	2b	up	F	4	3	2013-12-19	09:15	28.5
female	5a	down	M	9	36	2013-12-19	09:45	29.7
female	5a	down	F	4	3	2013-12-19	09:45	29.7
female	1a	up	M	20	45	2013-12-19	09:45	29.7
female	1a	up	F	9	4	2013-12-19	09:45	29.7
female	7c	down	M	13	42	2013-12-19	10:25	29.0
female	7c	down	F	4	3	2013-12-19	10:25	29.0
female	3c	up	M	23	39	2013-12-19	10:25	29.0
female	3c	up	F	7	4	2013-12-19	10:25	29.0
female	8d	down	M	17	44	2013-12-19	10:17
female	8d	down	F	4	6	2013-12-19	10:17
female	4d	up	M	21	44	2013-12-19	10:17
female	4d	up	F	6	3	2013-12-19	10:17
female	3c	up	M	13	41	2013-12-19	11:18	29.6
female	3c	up	F	2	7	2013-12-19	11:18	29.6
female	7c	down	M	18	33	2013-12-19	11:18	29.6
female	7c	down	F	1	8	2013-12-19	11:18	29.6
female	6b	down	M	13	43	2013-12-19	11:35	30.1
female	6b	down	F	1	6	2013-12-19	11:35	30.1
female	2b	up	M	31	48	2013-12-19	11:35	30.1
female	2b	up	F	7	4	2013-12-19	11:35	30.1
female	1a	up	M	11	37	2013-12-19	11:55	30.0
female	1a	up	F	5	3	2013-12-19	11:55	30.0
female	5a	down	M	13	48	2013-12-19	11:55	30.0
female	5a	down	F	6	2	2013-12-19	11:55	30.0
female	4d	up	M	8	45	2013-12-19	12:15	29.0
female	4d	up	F	4	9	2013-12-19	12:15	29.0
female	8d	down	M	10	43	2013-12-19	12:15	29.0
female	8d	down	F	2	3	2013-12-19	12:15	29.0
female	8d	down	M	35	48	2013-12-19	13:25	29.9
female	8d	down	F	1	2	2013-12-19	13:25	29.9
female	4d	up	M	38	35	2013-12-19	13:25	29.9
female	4d	up	F	4	2	2013-12-19	13:25	29.9
female	3c	up	M	8	41	2013-12-19	13:41	30.3
female	3c	up	F	11	12	2013-12-19	13:41	30.3
female	7c	down	M	12	38	2013-12-19	13:41	30.3
female	7c	down	F	2	5	2013-12-19	13:41	30.3
female	1a	up	M	28	44	2013-12-19	14:02	30.2
female	1a	up	F	12	10	2013-12-19	14:02	30.2
female	5a	down	M	18	31	2013-12-19	14:02	30.2
female	5a	down	F	4	2	2013-12-19	14:02	30.2
female	2b	up	M	26	44	2013-12-19	14:19	29.7
female	2b	up	F	10	9	2013-12-19	14:19	29.7
female	6b	down	M	19	41	2013-12-19	14:19	29.7
female	6b	down	F	1	4	2013-12-19	14:19	29.7
female	6b	down	M	21	41	2013-12-20	09:20	29.0
female	6b	down	F	3	13	2013-12-20	09:20	29.0
female	2b	up	M	15	30	2013-12-20	09:20	29.0
female	2b	up	F	7	13	2013-12-20	09:20	29.0
female	5a	down	M	11	41	2013-12-20	09:40	29.8
female	5a	down	F	2	3	2013-12-20	09:40	29.8
female	1a	up	M	16	34	2013-12-20	09:40	29.8
female	1a	up	F	11	5	2013-12-20	09:40	29.8
female	4d	up	M	32	46	2013-12-20	10:00	30.2
female	4d	up	F	5	12	2013-12-20	10:00	30.2
female	8d	down	M	12	38	2013-12-20	10:00	30.2
female	8d	down	F	4	0	2013-12-20	10:00	30.2
female	3c	up	M	12	39	2013-12-20	10:18	28.6
female	3c	up	F	10	8	2013-12-20	10:18	28.6
female	7c	down	M	3	23	2013-12-20	10:18	28.6
female	7c	down	F	1	0	2013-12-20	10:18	28.6
female	7c	down	M	23	46	2013-12-20	10:55	29.7
female	7c	down	F	1	1	2013-12-20	10:55	29.7
female	3c	up	M	23	43	2013-12-20	10:55	29.7
female	3c	up	F	7	4	2013-12-20	10:55	29.7
female	8d	down	M	25	46	2013-12-20	11:12	29.7
female	8d	down	F	1	1	2013-12-20	11:12	29.7
female	4d	up	M	22	46	2013-12-20	11:12	29.7
female	4d	up	F	8	5	2013-12-20	11:12	29.7
female	1a	up	M	15	33	2013-12-20	11:28	28.9
female	1a	up	F	9	7	2013-12-20	11:28	28.9
female	5a	down	M	11	34	2013-12-20	11:28	28.9
female	5a	down	F	1	2	2013-12-20	11:28	28.9
female	2b	up	M	17	39	2013-12-20	11:45	30.3
female	2b	up	F	2	8	2013-12-20	11:45	30.3
female	6b	down	M	9	28	2013-12-20	11:45	30.3
female	6b	down	F	0	4	2013-12-20	11:45	30.3
female	8d	down	M	8	48	2013-12-20	12:41	29.9
female	8d	down	F	6	4	2013-12-20	12:41	29.9
female	4d	up	M	17	41	2013-12-20	12:41	29.9
female	4d	up	F	3	10	2013-12-20	12:41	29.9
female	5a	down	M	16	44	2013-12-20	12:58	30.1
female	5a	down	F	2	7	2013-12-20	12:58	30.1
female	1a	up	M	12	42	2013-12-20	12:58	30.1
female	1a	up	F	10	8	2013-12-20	12:58	30.1
female	3c	up	M	22	46	2013-12-20	13:17	29.9
female	3c	up	F	13	17	2013-12-20	13:17	29.9
female	7c	down	M	23	36	2013-12-20	13:17	29.9
female	7c	down	F	3	2	2013-12-20	13:17	29.9
female	2b	up	M	15	44	2013-12-20	13:33	28.4
female	2b	up	F	6	10	2013-12-20	13:33	28.4
female	6b	down	M	11	39	2013-12-20	13:33	28.4
female	6b	down	F	2	6	2013-12-20	13:33	28.4
male	13a	down	M	20	46	2013-12-23	09:20	29.2
male	13a	down	F	3	4	2013-12-23	09:20	29.2
male	9a	up	M	13	42	2013-12-23	09:20	29.2
male	9a	up	F	4	5	2013-12-23	09:20	29.2
male	14b	down	M	5	33	2013-12-23	09:40	29.0
male	14b	down	F	1	2	2013-12-23	09:40	29.0
male	10b	up	M	11	42	2013-12-23	09:40	29.0
male	10b	up	F	3	5	2013-12-23	09:40	29.0
male	11c	up	M	29	44	2013-12-23	10:00	29.6
male	11c	up	F	12	9	2013-12-23	10:00	29.6
male	15c	down	M	13	43	2013-12-23	10:00	29.6
male	15c	down	F	5	5	2013-12-23	10:00	29.6
male	12d	up	M	28	44	2013-12-23	10:20	30.1
male	12d	up	F	12	14	2013-12-23	10:20	30.1
male	16d	down	M	6	39	2013-12-23	10:20	30.1
male	16d	down	F	3	8	2013-12-23	10:20	30.1
male	11c	up	M	7	44	2013-12-23	10:50	29.8
male	11c	up	F	4	4	2013-12-23	10:50	29.8
male	15c	down	M	2	31	2013-12-23	10:50	29.8
male	15c	down	F	1	8	2013-12-23	10:50	29.8
male	13a	down	M	12	39	2013-12-23	11:05	30.4
male	13a	down	F	2	4	2013-12-23	11:05	30.4
male	9a	up	M	34	43	2013-12-23	11:05	30.4
male	9a	up	F	8	9	2013-12-23	11:05	30.4
male	12d	up	M	17	43	2013-12-23	11:45	29.1
male	12d	up	F	4	9	2013-12-23	11:45	29.1
male	16d	down	M	7	43	2013-12-23	11:45	29.1
male	16d	down	F	5	3	2013-12-23	11:45	29.1
male	10b	up	M	19	41	2013-12-23	11:30	29.4
male	10b	up	F	6	3	2013-12-23	11:30	29.4
male	14b	down	M	6	30	2013-12-23	11:30	29.4
male	14b	down	F	3	13	2013-12-23	11:30	29.4
male	11c	up	M	21	40	2013-12-23	13:15	30.0
male	11c	up	F	2	2	2013-12-23	13:15	30.0
male	15c	down	M	11	29	2013-12-23	13:15	30.0
male	15c	down	F	3	13	2013-12-23	13:15	30.0
male	16d	down	M	10	38	2013-12-23	13:30	29.3
male	16d	down	F	9	9	2013-12-23	13:30	29.3
male	12d	up	M	21	33	2013-12-23	13:30	29.3
male	12d	up	F	3	6	2013-12-23	13:30	29.3
male	13a	down	M	14	46	2013-12-23	13:47	30.3
male	13a	down	F	4	10	2013-12-23	13:47	30.3
male	9a	up	M	10	19	2013-12-23	13:47	30.3
male	9a	up	F	10	13	2013-12-23	13:47	30.3
male	14b	down	M	16	38	2013-12-23	14:05	29.8
male	14b	down	F	3	3	2013-12-23	14:05	29.8
male	10b	up	M	8	37	2013-12-23	14:05	29.8
male	10b	up	F	8	5	2013-12-23	14:05	29.8
male	12d	up	M	20	45	2013-12-24	09:20	30.3
male	12d	up	F	5	6	2013-12-24	09:20	30.3
male	16d	down	M	3	47	2013-12-24	09:20	30.3
male	16d	down	F	3	5	2013-12-24	09:20	30.3
male	11c	up	M	13	47	2013-12-24	09:37	29.4
male	11c	up	F	7	3	2013-12-24	09:37	29.4
male	15c	down	M	5	41	2013-12-24	09:37	29.4
male	15c	down	F	5	1	2013-12-24	09:37	29.4
male	13a	down	M	16	39	2013-12-24	09:53	30.4
male	13a	down	F	0	10	2013-12-24	09:53	30.4
male	9a	up	M	29	38	2013-12-24	09:53	30.4
male	9a	up	F	3	7	2013-12-24	09:53	30.4
male	14b	down	M	3	21	2013-12-24	10:18	29.5
male	14b	down	F	0	6	2013-12-24	10:18	29.5
male	10b	up	M	17	46	2013-12-24	10:18	29.5
male	10b	up	F	4	14	2013-12-24	10:18	29.5
male	14b	down	M	4	30	2013-12-24	10:34	29.4
male	14b	down	F	6	9	2013-12-24	10:34	29.4
male	10b	up	M	13	49	2013-12-24	10:34	29.4
male	10b	up	F	8	14	2013-12-24	10:34	29.4
male	13a	down	M	21	44	2013-12-24	10:48	30.4
male	13a	down	F	8	2	2013-12-24	10:48	30.4
male	9a	up	M	37	41	2013-12-24	10:48	30.4
male	9a	up	F	9	7	2013-12-24	10:48	30.4
male	11c	up	M	17	48	2013-12-24	11:06	29.7
male	11c	up	F	12	4	2013-12-24	11:06	29.7
male	15c	down	M	11	34	2013-12-24	11:06	29.7
male	15c	down	F	5	1	2013-12-24	11:06	29.7
male	12d	up	M	5	45	2013-12-24	16:23	28.8
male	12d	up	F	6	3	2013-12-24	16:23	28.8
male	16d	down	M	13	43	2013-12-24	16:23	28.8
male	16d	down	F	3	2	2013-12-24	16:23	28.8
male	13a	down	M	5	33	2013-12-24	12:32	29.3
male	13a	down	F	4	4	2013-12-24	12:32	29.3
male	9a	up	M	24	44	2013-12-24	12:32	29.3
male	9a	up	F	12	10	2013-12-24	12:32	29.3
male	16d	down	M	6	45	2013-12-24	12:47	30.3
male	16d	down	F	5	6	2013-12-24	12:47	30.3
male	12d	up	M	13	43	2013-12-24	12:47	30.3
male	12d	up	F	1	9	2013-12-24	12:47	30.3
male	11c	up	M	26	44	2013-12-24	13:04	29.9
male	11c	up	F	2	14	2013-12-24	13:04	29.9
male	15c	down	M	6	30	2013-12-24	13:04	29.9
male	15c	down	F	2	4	2013-12-24	13:04	29.9
male	10b	up	M	12	31	2013-12-24	13:26	30.3
male	10b	up	F	10	3	2013-12-24	13:26	30.3
male	14b	down	M	12	34	2013-12-24	13:26	30.3
male	14b	down	F	1	3	2013-12-24	13:26	30.3
